# Supplementary material for: Case report: Long-term survival in synchronous double primary malignancies of lung adenocarcinomas and esophageal squamous cell carcinoma treated with definitive chemoradiotherapy and SBRT combined with anti-PD-1
Source: Front Immunol. 2025 Feb 14;16:1548176. doi: 10.3389/fimmu.2025.1548176 (PMC11867956; doi:10.3389/fimmu.2025.1548176)
Supplement: Supplementary file 1 [file Table1.xlsx]

## Sheet: Supplementary table 1
	Esophageal	Lung
Total Dose(cGy)	5600	5000
Number of Fractions	28	5
GTV(cm3)	143.1	7.5
PTV(cm3)	331.5	21.9
MLD(cGy)	946.8	264
V5(%)	64.2945	12.4906
V10(%)	26.4036	6.72183
V15(%)	15.6234	4.85026
V20(%)	10.6221	3.3588
V25(%)	7.56201	2.47998
V30(%)	5.1689	1.88504
